# Supplementary material for: ﻿Sinocrassula cuonaensis (Crassulaceae), a new succulent species from Southern Xizang, China
Source: PhytoKeys. 2025 Sep 24;263:115–28. doi: 10.3897/phytokeys.263.159143 (PMC12489493; doi:10.3897/phytokeys.263.159143)
Supplement: XML Treatment for Sinocrassula cuonaensis [file phytokeys.263.159143-treatment1.xml]

<!DOCTYPE tp:taxon-treatment
  PUBLIC "-//TaxonX//DTD Taxonomic Treatment Publishing DTD v0 20100105//EN" "tax-treatment-NSO.dtd">
<tp:taxon-treatment xmlns:tp="http://www.plazi.org/taxpub"><tp:treatment-meta><kwd-group><label>Taxon classification</label><kwd>
                <named-content content-type="kingdom">Plantae</named-content>
              </kwd><kwd>
                <named-content content-type="order">Saxifragales</named-content>
              </kwd><kwd>
                <named-content content-type="family">Crassulaceae</named-content>
              </kwd></kwd-group><mixed-citation publication-type="journal"><person-group><name><surname>Qiu</surname><given-names>Xiang-Dong</given-names></name><name><surname>Shi</surname><given-names>Jia-Jing</given-names></name><name><surname>Feng</surname><given-names>Ya-Lin</given-names></name><name><surname>Zhang</surname><given-names>Feng-Di</given-names></name><name><surname>Wang</surname><given-names>Sheng-Wei</given-names></name><name><surname>Wei</surname><given-names>Neng</given-names></name><name><surname>Wang</surname><given-names>Qing-Feng</given-names></name></person-group><article-title>﻿<italic><tp:taxon-name><tp:taxon-name-part taxon-name-part-type="genus" reg="Sinocrassula">Sinocrassula</tp:taxon-name-part> <tp:taxon-name-part taxon-name-part-type="species" reg="cuonaensis">cuonaensis</tp:taxon-name-part></tp:taxon-name></italic> (<tp:taxon-name><tp:taxon-name-part taxon-name-part-type="family">Crassulaceae</tp:taxon-name-part></tp:taxon-name>), a new succulent species from Southern Xizang, China</article-title><source>PhytoKeys</source><day>24</day><month>09</month><year>2025</year><volume>263</volume><fpage>115</fpage><lpage>128</lpage><pub-id pub-id-type="doi">10.3897/phytokeys.263.159143</pub-id></mixed-citation></tp:treatment-meta><tp:nomenclature><label>﻿</label><tp:taxon-name><object-id xmlns:xlink="http://www.w3.org/1999/xlink" content-type="arpha" xlink:type="simple">8EA73754-9A59-595A-AD1F-4B4FB1F895E6</object-id>
              <tp:taxon-name-part taxon-name-part-type="genus" reg="Sinocrassula">Sinocrassula</tp:taxon-name-part>
              <tp:taxon-name-part taxon-name-part-type="species" reg="cuonaensis">cuonaensis</tp:taxon-name-part>
              <object-id xmlns:xlink="http://www.w3.org/1999/xlink" content-type="ipni" xlink:type="simple">urn:lsid:ipni.org:names:77369656-1</object-id>
            </tp:taxon-name><tp:taxon-authority>N.Wei &amp; Q.F.Wang</tp:taxon-authority><tp:taxon-status xmlns:xlink="http://www.w3.org/1999/xlink" xlink:type="simple">sp. nov.</tp:taxon-status><xref ref-type="fig" rid="F2">Figs 2</xref><xref ref-type="fig" rid="F3">, 3</xref></tp:nomenclature><tp:treatment-sec sec-type="material" id="SECID0EGCAI"><title>Type.</title><p>China • Xizang: Cuona [Tsona] City, Lebu Valley, elev. 2826 m, 27.864222, 91.796976, on the moist rocks on valley slopes by the roadside, 3 Aug. 2023, <italic>N.Wei &amp; Z.H.Xin WN43</italic> (holotype: HIB!; isotypes: HIB!, PE!).</p><fig id="F2" position="float" orientation="portrait"><object-id xmlns:xlink="http://www.w3.org/1999/xlink" content-type="doi" xlink:type="simple">10.3897/phytokeys.263.159143.figure2</object-id><object-id xmlns:xlink="http://www.w3.org/1999/xlink" content-type="arpha" xlink:type="simple">1C3705EB-CF52-53E8-9BA2-5AB2B496C5C5</object-id><label>Figure 2.</label><caption><p><italic><tp:taxon-name><tp:taxon-name-part taxon-name-part-type="genus" reg="Sinocrassula">Sinocrassula</tp:taxon-name-part> <tp:taxon-name-part taxon-name-part-type="species" reg="cuonaensis">cuonaensis</tp:taxon-name-part></tp:taxon-name></italic>. A. Its habitat in a deep valley; B. Its rocky habitat; C. The whole individuals; D. A flowering branch; E. The whole individuals of mature plants; F. The whole individuals of seedlings. [Voucher specimens: <italic>X.D.Qiu et al. XZ08</italic> (HIB!)].</p></caption><graphic xmlns:xlink="http://www.w3.org/1999/xlink" xlink:href="phytokeys-263-115_article-159143__-g002.jpg" position="float" orientation="portrait" xlink:type="simple" id="oo_1423226.jpg"><uri content-type="original_file" xlink:type="simple">https://binary.pensoft.net/fig/1423226</uri></graphic></fig></tp:treatment-sec><tp:treatment-sec sec-type="description" id="SECID0EIDAI"><title>Diagnostic description.</title><p><italic><tp:taxon-name><tp:taxon-name-part taxon-name-part-type="genus" reg="Sinocrassula">Sinocrassula</tp:taxon-name-part> <tp:taxon-name-part taxon-name-part-type="species" reg="cuonaensis">cuonaensis</tp:taxon-name-part></tp:taxon-name></italic> is similar to <tp:taxon-name><tp:taxon-name-part taxon-name-part-type="genus" reg="Sinocrassula">S.</tp:taxon-name-part> <tp:taxon-name-part taxon-name-part-type="species" reg="indica">indica</tp:taxon-name-part> <tp:taxon-name-part taxon-name-part-type="infraspecific-rank">var.</tp:taxon-name-part> <tp:taxon-name-part taxon-name-part-type="variety" reg="viridiflava">viridiflava</tp:taxon-name-part></tp:taxon-name>, <italic><tp:taxon-name><tp:taxon-name-part taxon-name-part-type="genus" reg="Sinocrassula">S.</tp:taxon-name-part> <tp:taxon-name-part taxon-name-part-type="species" reg="densirosulata">densirosulata</tp:taxon-name-part></tp:taxon-name></italic>, <italic><tp:taxon-name><tp:taxon-name-part taxon-name-part-type="genus" reg="Sinocrassula">S.</tp:taxon-name-part> <tp:taxon-name-part taxon-name-part-type="species" reg="jiaozishanensis">jiaozishanensis</tp:taxon-name-part></tp:taxon-name></italic> in having glabrous plant and long inflorescence, but its rosulate, thick, and near-cylindrical basal leaves (vs. rosulate, spatulate, not rosulate, respectively) and greenish white flowers (vs. greenish yellow, purplish red, reddish purple, respectively) differ from the others. Besides, this new species has sub-rectangular nectar scales that are similar to <tp:taxon-name><tp:taxon-name-part taxon-name-part-type="genus" reg="Sinocrassula">S.</tp:taxon-name-part> <tp:taxon-name-part taxon-name-part-type="species" reg="indica">indica</tp:taxon-name-part> <tp:taxon-name-part taxon-name-part-type="infraspecific-rank">var.</tp:taxon-name-part> <tp:taxon-name-part taxon-name-part-type="variety" reg="viridiflava">viridiflava</tp:taxon-name-part></tp:taxon-name> (vs. near-rectangular oblong) and <italic><tp:taxon-name><tp:taxon-name-part taxon-name-part-type="genus" reg="Sinocrassula">S.</tp:taxon-name-part> <tp:taxon-name-part taxon-name-part-type="species" reg="densirosulata">densirosulata</tp:taxon-name-part></tp:taxon-name></italic> (vs. spatulate-quadrate) but different from <italic><tp:taxon-name><tp:taxon-name-part taxon-name-part-type="genus" reg="Sinocrassula">S.</tp:taxon-name-part> <tp:taxon-name-part taxon-name-part-type="species" reg="jiaozishanensis">jiaozishanensis</tp:taxon-name-part></tp:taxon-name></italic> (vs. oblong) (Table <xref ref-type="table" rid="T2">2</xref>).</p><table-wrap id="T2" position="float" orientation="portrait"><label>Table 2.</label><caption><p>Comparison of <italic><tp:taxon-name><tp:taxon-name-part taxon-name-part-type="genus" reg="Sinocrassula">S.</tp:taxon-name-part> <tp:taxon-name-part taxon-name-part-type="species" reg="cuonaensis">cuonaensis</tp:taxon-name-part></tp:taxon-name></italic> and its morphologically similar species (- indicates the missing information).</p></caption><table id="TID0EHWBI" rules="all"><tbody><tr><th rowspan="1" colspan="1">Character</th><th rowspan="1" colspan="1">
                      <italic>
                        <tp:taxon-name><tp:taxon-name-part taxon-name-part-type="genus" reg="Sinocrassula">S.</tp:taxon-name-part> <tp:taxon-name-part taxon-name-part-type="species" reg="cuonaensis">cuonaensis</tp:taxon-name-part></tp:taxon-name>
                      </italic>
                    </th><th rowspan="1" colspan="1">
                      <tp:taxon-name><tp:taxon-name-part taxon-name-part-type="genus" reg="Sinocrassula">S.</tp:taxon-name-part> <tp:taxon-name-part taxon-name-part-type="species" reg="indica">indica</tp:taxon-name-part> <tp:taxon-name-part taxon-name-part-type="infraspecific-rank">var.</tp:taxon-name-part> <tp:taxon-name-part taxon-name-part-type="variety" reg="viridiflava">viridiflava</tp:taxon-name-part></tp:taxon-name>
                    </th><th rowspan="1" colspan="1">
                      <italic>
                        <tp:taxon-name><tp:taxon-name-part taxon-name-part-type="genus" reg="Sinocrassula">S.</tp:taxon-name-part> <tp:taxon-name-part taxon-name-part-type="species" reg="densirosulata">densirosulata</tp:taxon-name-part></tp:taxon-name>
                      </italic>
                    </th><th rowspan="1" colspan="1">
                      <italic>
                        <tp:taxon-name><tp:taxon-name-part taxon-name-part-type="genus" reg="Sinocrassula">S.</tp:taxon-name-part> <tp:taxon-name-part taxon-name-part-type="species" reg="jiaozishanensis">jiaozishanensis</tp:taxon-name-part></tp:taxon-name>
                      </italic>
                    </th></tr><tr><td rowspan="1" colspan="1">Life cycle</td><td rowspan="1" colspan="1">Biennial</td><td rowspan="1" colspan="1">Annual</td><td rowspan="1" colspan="1">Annual</td><td rowspan="1" colspan="1">Perennial</td></tr><tr><td rowspan="1" colspan="1">Basal leaves</td><td rowspan="1" colspan="1">Rosulate, thick, and near-cylindrical</td><td rowspan="1" colspan="1">Rosulate, spatulate-oblong</td><td rowspan="1" colspan="1">Rosulate, spatulate</td><td rowspan="1" colspan="1">Not rosulate, opposite</td></tr><tr><td rowspan="1" colspan="1">Plant surface</td><td rowspan="1" colspan="1">Glabrous</td><td rowspan="1" colspan="1">Glabrous</td><td rowspan="1" colspan="1">Glabrous</td><td rowspan="1" colspan="1">Glabrous</td></tr><tr><td rowspan="1" colspan="1">Stem leaves</td><td rowspan="1" colspan="1">Obovate</td><td rowspan="1" colspan="1">Oblanceolate</td><td rowspan="1" colspan="1">Spatulate to elliptice</td><td rowspan="1" colspan="1">Round obovate or oblanceolate to oblong</td></tr><tr><td rowspan="1" colspan="1">Stem leaves base</td><td rowspan="1" colspan="1">Gradually narrowing</td><td rowspan="1" colspan="1">Gradually narrowing</td><td rowspan="1" colspan="1">Rounded to cuneate</td><td rowspan="1" colspan="1">-</td></tr><tr><td rowspan="1" colspan="1">Stem leaves apex</td><td rowspan="1" colspan="1">Abruptly acute</td><td rowspan="1" colspan="1">Acute</td><td rowspan="1" colspan="1">Acuminate</td><td rowspan="1" colspan="1">Acute or cuspidate</td></tr><tr><td rowspan="1" colspan="1">Bracts</td><td rowspan="1" colspan="1">Elliptic or anceolate</td><td rowspan="1" colspan="1">Linear-lanceolate</td><td rowspan="1" colspan="1">–</td><td rowspan="1" colspan="1">Obovate or lanceolate</td></tr><tr><td rowspan="1" colspan="1">Inflorescence</td><td rowspan="1" colspan="1">15–26 cm long</td><td rowspan="1" colspan="1">13–20 cm long</td><td rowspan="1" colspan="1">1.5–3 cm long</td><td rowspan="1" colspan="1">15–20 cm long</td></tr><tr><td rowspan="1" colspan="1">Flowers color</td><td rowspan="1" colspan="1">Greenish white</td><td rowspan="1" colspan="1">Greenish yellow</td><td rowspan="1" colspan="1">Purplish red</td><td rowspan="1" colspan="1">Reddish purple</td></tr><tr><td rowspan="1" colspan="1">Nectar scales</td><td rowspan="1" colspan="1">Sub-rectangular</td><td rowspan="1" colspan="1">Near-rectangular oblong</td><td rowspan="1" colspan="1">Spatulate-quadrate</td><td rowspan="1" colspan="1">Oblong</td></tr><tr><td rowspan="1" colspan="1">Nectar scales size</td><td rowspan="1" colspan="1">Ca. 0.7 × 0.5 mm</td><td rowspan="1" colspan="1">Ca. 0.5 × 0.7 mm</td><td rowspan="1" colspan="1">–</td><td rowspan="1" colspan="1">Ca. 0.3 × 0.6 mm</td></tr><tr><td rowspan="1" colspan="1">Phenology</td><td rowspan="1" colspan="1">August-November</td><td rowspan="1" colspan="1">September-October</td><td rowspan="1" colspan="1">July–November</td><td rowspan="1" colspan="1">March-June</td></tr></tbody></table></table-wrap><fig id="F3" position="float" orientation="portrait"><object-id xmlns:xlink="http://www.w3.org/1999/xlink" content-type="doi" xlink:type="simple">10.3897/phytokeys.263.159143.figure3</object-id><object-id xmlns:xlink="http://www.w3.org/1999/xlink" content-type="arpha" xlink:type="simple">974DE2AE-5F8C-5854-9BA7-08B040FCF55D</object-id><label>Figure 3.</label><caption><p><italic><tp:taxon-name><tp:taxon-name-part taxon-name-part-type="genus" reg="Sinocrassula">Sinocrassula</tp:taxon-name-part> <tp:taxon-name-part taxon-name-part-type="species" reg="cuonaensis">cuonaensis</tp:taxon-name-part></tp:taxon-name></italic>. A. Flowers; B. Basal leaves; C. Stem leaves; D. Flower (top view); E. Flower with sepals and one petal removed (side view); F. Flower structure (with sepals and carpels removed); G. Sepals; H. Stamen; I. Petals and nectar scales; J. Carpels; K, L. Seeds under the scanning electron microscope. [<italic>N.Wei &amp; Z.H.Xin WN43</italic> (HIB)]. According to the description, flowering and fruiting are at different times of the year. If so, these pictures belong to two different gatherings.</p></caption><graphic xmlns:xlink="http://www.w3.org/1999/xlink" xlink:href="phytokeys-263-115_article-159143__-g003.jpg" position="float" orientation="portrait" xlink:type="simple" id="oo_1423227.jpg"><uri content-type="original_file" xlink:type="simple">https://binary.pensoft.net/fig/1423227</uri></graphic></fig></tp:treatment-sec><tp:treatment-sec sec-type="description" id="SECID0ECQAI"><title>Description.</title><p>Biennial herbs, lithophytic or terrestrial, 10–30 cm tall, glabrous throughout. Roots fibrous. Leaves with basal rosette, oblanceolate to obovate, 0.9–2.2 × 0.4–0.8 cm, thickness 3–4 mm wide, apex mucronate apiculate to obtuse, green or surface reddish-brown, fleshy. Stem leaves alternate, oblanceolate, 1.2–1.7 × 0.3–0.4 cm, thickness 1.5–2.5 mm wide, apex mucronate apiculate, green, fleshy. Flowering stems 15–26 cm long, creeping or somewhat pendulous. Inflorescence corymbiform panicle, ca. 1.5–5.3 cm in diameter; bracts ca. 1 × 0.4 cm, green or sometimes with red. Flowers urceolate, ca. 7.5–8.0 × 3.4–3.6 mm, greenish white, fleshy. Sepals 5, ovate-triangular, apex obtuse, ca. 1.5 × 1.1 mm, green. Petals 5, ovate-lanceolate, minutely papillate abaxially, apex usually reflexed, ca. 3–4 × 1 mm, white. Stamens 5, ca. 3 mm long; anthers orbicular, ca. 2.5 mm long, pollen yellow. Nectar scales 5, rectangular, ca. 0.7 × 0.5 mm. Carpels 5, apocarpous, ovate-triangular, ca. 3 mm. Styles erect, ca. 1 mm long. Seeds ovoid-cylindric, ca. 0.50 × 0.25 mm, surface with longitudinal ribs and transverse ridges.</p></tp:treatment-sec><tp:treatment-sec sec-type="phenology" id="SECID0EHQAI"><title>Phenology.</title><p>Flowering from August to September.</p></tp:treatment-sec><tp:treatment-sec sec-type="distribution" id="SECID0EMQAI"><title>Distribution and habitat.</title><p><italic><tp:taxon-name><tp:taxon-name-part taxon-name-part-type="genus" reg="Sinocrassula">Sinocrassula</tp:taxon-name-part> <tp:taxon-name-part taxon-name-part-type="species" reg="cuonaensis">cuonaensis</tp:taxon-name-part></tp:taxon-name></italic> is currently known only from southern Xizang, China (as depicted in Fig. <xref ref-type="fig" rid="F4">4</xref>). This new species was found on moist rocks along slopes in the valley at elevations of 2500–2850 m. The general vegetation condition of the habitat is characterized by the tree layer dominated by <italic><tp:taxon-name><tp:taxon-name-part taxon-name-part-type="genus" reg="Pinus">Pinus</tp:taxon-name-part> <tp:taxon-name-part taxon-name-part-type="species" reg="wallichiana">wallichiana</tp:taxon-name-part></tp:taxon-name></italic> A.B.Jacks., <italic><tp:taxon-name><tp:taxon-name-part taxon-name-part-type="genus" reg="Picea">Picea</tp:taxon-name-part> <tp:taxon-name-part taxon-name-part-type="species" reg="spinulosa">spinulosa</tp:taxon-name-part></tp:taxon-name></italic> (Griff.) A.Henry, and <italic><tp:taxon-name><tp:taxon-name-part taxon-name-part-type="genus" reg="Cotoneaster">Cotoneaster</tp:taxon-name-part></tp:taxon-name></italic> sp.; the shrub layer is dominated by shrubs of the families <tp:taxon-name><tp:taxon-name-part taxon-name-part-type="family">Urticaceae</tp:taxon-name-part></tp:taxon-name> and <tp:taxon-name><tp:taxon-name-part taxon-name-part-type="family">Asteraceae</tp:taxon-name-part></tp:taxon-name>; and the herb layer is primarily composed of <italic><tp:taxon-name><tp:taxon-name-part taxon-name-part-type="genus" reg="Pteridium">Pteridium</tp:taxon-name-part> <tp:taxon-name-part taxon-name-part-type="species" reg="latiusculum">latiusculum</tp:taxon-name-part></tp:taxon-name></italic> (Desv.) Hieron., <italic><tp:taxon-name><tp:taxon-name-part taxon-name-part-type="genus" reg="Corallodiscus">Corallodiscus</tp:taxon-name-part></tp:taxon-name></italic> sp., and <italic><tp:taxon-name><tp:taxon-name-part taxon-name-part-type="genus" reg="Impatiens">Impatiens</tp:taxon-name-part> <tp:taxon-name-part taxon-name-part-type="species" reg="scabrida">scabrida</tp:taxon-name-part></tp:taxon-name></italic> DC. Additionally, due to the steep topography, these rock walls are less disturbed by human activities.</p><fig id="F4" position="float" orientation="portrait"><object-id xmlns:xlink="http://www.w3.org/1999/xlink" content-type="doi" xlink:type="simple">10.3897/phytokeys.263.159143.figure4</object-id><object-id xmlns:xlink="http://www.w3.org/1999/xlink" content-type="arpha" xlink:type="simple">C68BB729-9A67-5400-9DD4-ED07B8830C86</object-id><label>Figure 4.</label><caption><p>Geographical distribution of <italic><tp:taxon-name><tp:taxon-name-part taxon-name-part-type="genus" reg="Sinocrassula">Sinocrassula</tp:taxon-name-part> <tp:taxon-name-part taxon-name-part-type="species" reg="cuonaensis">cuonaensis</tp:taxon-name-part></tp:taxon-name></italic> in Cuona City, Xizang, China.</p></caption><graphic xmlns:xlink="http://www.w3.org/1999/xlink" xlink:href="phytokeys-263-115_article-159143__-g004.jpg" position="float" orientation="portrait" xlink:type="simple" id="oo_1423228.jpg"><uri content-type="original_file" xlink:type="simple">https://binary.pensoft.net/fig/1423228</uri></graphic></fig></tp:treatment-sec><tp:treatment-sec sec-type="material" id="SECID0E4TAI"><title>Additional specimens examined</title><p><bold>(paratypes).</bold> China • Xizang Autonomous Region: Cuona [Tsona] City, Lebu Valley, <named-content xmlns:xlink="http://www.w3.org/1999/xlink" content-type="dwc:verbatimCoordinates" xlink:type="simple"><named-content content-type="geo-json" specific-use="{&#34;type&#34;:&#34;Point&#34;,&#34;coordinates&#34;:[91.793609,27.856750]}" id="NCID0EIUAI" xlink:type="simple">27.85674995°N, 91.79360947°E</named-content></named-content>, alt. 2714 m, 2 October 2024, <italic>X.D.Qiu et al. XZ08</italic> (HIB!); • in the same area, <named-content xmlns:xlink="http://www.w3.org/1999/xlink" content-type="dwc:verbatimCoordinates" xlink:type="simple"><named-content content-type="geo-json" specific-use="{&#34;type&#34;:&#34;Point&#34;,&#34;coordinates&#34;:[91.764424,27.834060]}" id="NCID0ESUAI" xlink:type="simple">27.83405975°N, 91.76442437°E</named-content></named-content>, alt. 2502 m, 2 October 2024, <italic>X.D.Qiu et al. XZ12</italic> (HIB!).</p></tp:treatment-sec><tp:treatment-sec sec-type="conservation status" id="SECID0EZUAI"><title>Conservation status.</title><p>We found two populations with over 50 individuals in the type locality of <italic><tp:taxon-name><tp:taxon-name-part taxon-name-part-type="genus" reg="Sinocrassula">Sinocrassula</tp:taxon-name-part> <tp:taxon-name-part taxon-name-part-type="species" reg="cuonaensis">cuonaensis</tp:taxon-name-part></tp:taxon-name></italic>. The similar habitats have been thoroughly surveyed in the vast southern region of Xizang and the surrounding Bhutan and India. Further surveys in these regions could potentially reveal additional populations and individuals yet to be recorded. Therefore, we temporarily classify the species as Data Deficient (<abbrev xmlns:xlink="http://www.w3.org/1999/xlink" id="ABBRID0EKVAI" xlink:type="simple">DD</abbrev>) according to the IUCN Red List Categories and Criteria (<xref ref-type="bibr" rid="B10">IUCN 2024</xref>).</p></tp:treatment-sec><tp:treatment-sec sec-type="etymology" id="SECID0ERVAI"><title>Etymology.</title><p>The specific epithet ‘<italic><tp:taxon-name><tp:taxon-name-part taxon-name-part-type="genus" reg="Sinocrassula"/><tp:taxon-name-part taxon-name-part-type="species" reg="cuonaensis">cuonaensis</tp:taxon-name-part></tp:taxon-name></italic>’ refers to Cuona City, where the species was discovered.</p><p>A key for identification of the genus, including the new species, is compiled and provided below.</p></tp:treatment-sec><ref-list><ref id="B10"><mixed-citation xmlns:xlink="http://www.w3.org/1999/xlink" xlink:type="simple">IUCN (<year>2024</year>) Guidelines for using the IUCN Red List Categories and Criteria. Version16. Prepared by the Standards and Petitions Committee of the IUCN Species Survival Commission. <ext-link xlink:href="https://www.iucnredlist.org/resources/redlistguidelines" ext-link-type="uri" xlink:type="simple">https://www.iucnredlist.org/resources/redlistguidelines</ext-link></mixed-citation></ref></ref-list></tp:taxon-treatment>
